# Supplementary material for: The emergence and spread of bla NDM-1, blaKPC-2, mcr-10 genes, and the tmexCD2-toprJ2 gene cluster in extensively drug-resistant clinical Raoultella ornithinolytica
Source: Front Cell Infect Microbiol. 2025 Nov 5;15:1675929. doi: 10.3389/fcimb.2025.1675929 (PMC12627040; doi:10.3389/fcimb.2025.1675929)
Supplement: Supplementary file 1 [file Table1.xlsx]

## Sheet: Sheet1
GenBank	Geographic location	Sample type
GCA_050847305.1	China	Homo sapiens
GCA_002214825.1	China	Homo sapiens
GCA_002635365.1	Canada	Homo sapiens
GCA_002949305.1	China	Homo sapiens
GCA_002949335.1	China	Homo sapiens
GCA_002949375.1	China	Homo sapiens
GCA_002949435.1	China	Homo sapiens
GCA_003499225.1	China	environmental
GCA_003499235.1	China	environmental
GCA_004024085.1	USA	environmental
GCA_005165545.1	China	environmental
GCA_009267985.1	China	Homo sapiens
GCA_009709685.1	China	environmental
GCA_015893045.1	Spain	environmental
GCA_015896965.1	USA	environmental
GCA_015897945.1	USA	environmental
GCA_015898025.1	USA	environmental
GCA_015956915.1	Spain	environmental
GCA_016086345.2	USA	environmental
GCA_016614655.1	NA	environmental
GCA_016618175.1	China	Homo sapiens
GCA_017143175.3	USA	Homo sapiens
GCA_018438815.3	Germany	Homo sapiens
GCA_019271735.3	USA	Homo sapiens
GCA_019661065.1	China	Homo sapiens
GCA_019973635.1	Viet Nam:Hanoi	environmental
GCA_020451065.2	USA	Homo sapiens
GCA_020451145.2	USA	Homo sapiens
GCA_020451165.2	USA	Homo sapiens
GCA_020451185.2	USA	Homo sapiens
GCA_020451205.2	USA	Homo sapiens
GCA_020451265.2	USA	Homo sapiens
GCA_020777995.1	USA	environmental
GCA_021460745.1	Pakistan	Homo sapiens
GCA_021496525.1	USA	animal
GCA_021699015.1	Ecuador	Homo sapiens
GCA_022474455.3	USA	Homo sapiens
GCA_022518625.1	United Kingdom	environmental
GCA_022523845.1	United Kingdom	environmental
GCA_022528185.1	United Kingdom	environmental
GCA_022532245.1	United Kingdom	environmental
GCA_023927505.1	Israel	Homo sapiens
GCA_024273395.1	Israel	Homo sapiens
GCA_024273435.1	Israel	Homo sapiens
GCA_025376845.1	China	environmental
GCA_026799605.1	China	Homo sapiens
GCA_026891915.1	China	Homo sapiens
GCA_026891955.1	China	Homo sapiens
GCA_027263945.3	USA	Homo sapiens
GCA_030062535.1	China	environmental
GCA_030283645.1	Australia	Homo sapiens
GCA_030505655.1	China	environmental
GCA_031630275.1	Brazil	Homo sapiens
GCA_031880535.1	USA	Homo sapiens
GCA_031912785.1	China	Homo sapiens
GCA_031912805.1	China	Homo sapiens
GCA_032739325.1	China	Homo sapiens
GCA_032739505.1	China	Homo sapiens
GCA_032742335.1	China	Homo sapiens
GCA_032744305.1	China	Homo sapiens
GCA_032823015.1	China	environmental
GCA_032823035.1	China	environmental
GCA_032823055.1	China	environmental
GCA_032823075.1	China	environmental
GCA_032823095.1	China	environmental
GCA_032823115.1	China	environmental
GCA_032823135.1	China	environmental
GCA_032823155.1	China	environmental
GCA_032823175.1	China	environmental
GCA_032823215.1	China	environmental
GCA_032823235.1	China	environmental
GCA_032823275.1	China	environmental
GCA_032823295.1	China	environmental
GCA_032823335.1	China	environmental
GCA_033035635.2	USA	Homo sapiens
GCA_033134655.2	USA	Homo sapiens
GCA_033136265.2	USA	Homo sapiens
GCA_033568895.2	USA	Homo sapiens
GCA_033901075.1	Germany	Homo sapiens
GCA_038380145.1	China	Homo sapiens
GCA_041002895.1	China	Homo sapiens
GCA_041275865.1	USA	Homo sapiens
GCA_041725675.1	South Korea	Homo sapiens
GCA_041725755.1	South Korea	Homo sapiens
GCA_042176605.1	USA	Homo sapiens
GCA_042922185.1	Netherlands	Homo sapiens
GCA_043931175.1	USA	Homo sapiens
GCA_044324455.1	USA	Homo sapiens
GCA_044384965.1	USA	Homo sapiens
GCA_045183485.1	USA	Homo sapiens
GCA_045443695.1	USA	Homo sapiens
GCA_045674925.1	China	environmental
GCA_045674935.1	China	environmental
GCA_045675685.1	China	environmental
GCA_045675695.1	China	environmental
GCA_045787685.1	China	environmental
GCA_045887235.1	China	environmental
GCA_045887785.1	China	environmental
GCA_045887855.1	China	environmental
GCA_046365865.1	China	Homo sapiens
GCA_046365905.1	China	Homo sapiens
GCA_047997045.1	Croatia	environmental
GCA_048596245.1	USA	environmental
GCA_905219255.2	Spain	Homo sapiens
GCF_047917555.1	China	Homo sapiens
GCF_047917915.1	China	Homo sapiens
GCF_048320165.1	China	Homo sapiens
