# Supplementary material for: The emergence and spread of bla NDM-1, blaKPC-2, mcr-10 genes, and the tmexCD2-toprJ2 gene cluster in extensively drug-resistant clinical Raoultella ornithinolytica
Source: Front Cell Infect Microbiol. 2025 Nov 5;15:1675929. doi: 10.3389/fcimb.2025.1675929 (PMC12627040; doi:10.3389/fcimb.2025.1675929)
Supplement: Supplementary file 2 [file Table2.xlsx]

## Sheet: Sheet1
cFAHZZU6693	start	end
IS110 family transposase IS5075	343,524 bp	344,528 bp
ISKra4 family transposase ISCep1	888,659 bp	889,255 bp
ISKra4 family transposase ISCep1	889,794 bp	890,399 bp
IS4 family transposase IS4	1,435,566 bp	1,436,894 bp
IS5 family transposase IS5	2,097,346 bp	2,098,326 bp
IS1 family transposase IS1X2	3,680,439 bp	3,680,732 bp
IS1 family transposase IS1X4	3,680,861 bp	3,681,136 bp
IS5 family transposase IS5	4,343,883 bp	4,344,863 bp
IS1595 family transposase ISSsu9	4,612,703 bp	4,613,182 bp
IS110 family transposase IS5075	4,636,669 bp	4,637,673 bp
ISNCY family transposase ISRor2	4,742,634 bp	4,743,563 bp
pFAHZZU6693-KPC2-MCR10
IS3 family transposase IS1222	3,751 bp	4,014 bp
IS3 family transposase ISKpn34	4,047 bp	4,871 bp
IS1 family transposase IS1N	7,783 bp	8,178 bp
IS1 family transposase IS1N	8,205 bp	8,477 bp
IS110 family transposase IS4321R	22,634 bp	23,638 bp
IS6 family transposase IS26	25,467 bp	26,171 bp
IS5 family transposase ISKpn26	28,083 bp	29,063 bp
IS6 family transposase IS26	30,207 bp	30,911 bp
IS5 family transposase ISKpn26	28,083 bp	29,063 bp
IS6 family transposase IS26	30,207 bp	30,911 bp
Tn3 family transposase TnAs2	30,962 bp	31,732 bp
IS110 family transposase IS4321R	31,811 bp	32,815 bp
IS481 family transposase ISAzs36	38,713 bp	39,681 bp
IS6 family transposase IS26	41,722 bp	42,426 bp
IS110 family transposase IS4321R	45,272 bp	46,276 bp
IS481 family transposase ISKpn27	53,463 bp	54,443 bp
Tn3 family transposase Tn2	55,286 bp	57,601 bp
ISKra4 family transposase ISKpn19	57,565 bp	58,956 bp
ISNCY family transposase ISSen7	61,982 bp	62,935 bp
Tn3 family transposase ISYps3	70,191 bp	70,787 bp
Tn3 family transposase	77,002 bp	79,899 bp
ISNCY family transposase ISSen7	96,164 bp	97,141 bp
IS3 family transposase ISEhe3	122,629 bp	123,243 bp
IS3 family transposase ISEc27	123,672 bp	124,577 bp
IS3 family transposase ISEc27	181,661 bp	182,566 bp
IS3 family transposase ISEcl1	182,794 bp	183,147 bp
IS3 family transposase ISKpn8	247,737 bp	248,540 bp
IS3 family transposase IS103	248,597 bp	249,106 bp
pFAHZZU6693-NDM-1
IS6 family transposase IS26	1,163 bp	1,867 bp
ISKra4 family transposase ISKpn19	5,309 bp	6,700 bp
ISL3 family transposase ISCfr12	127,600 bp	128,820 bp
Tn3 family transposase ISEc63	137,228 bp	139,081 bp
Tn3 family transposase Tn2	139,165 bp	140,451 bp
Tn3 family transposase Tn2	140,613 bp	141,017 bp
IS110 family transposase IS5075	141,382 bp	142,386 bp
IS110 family transposase IS4321R	146,546 bp	147,550 bp
Tn3 family transposase Tn2	147,827 bp	148,897 bp
IS110 family transposase IS1618	158,781 bp	159,803 bp
Tn3 family transposase TnEc1	159,827 bp	162,865 bp
IS4 family transposase IS4	197,570 bp	198,898 bp
IS5 family transposase IS5	223,980 bp	224,960 bp
IS6 family transposase IS26	247,698 bp	248,402 bp
IS21 family transposase IS1326	252,337 bp	253,122 bp
IS3 family transposase IS1353	254,755 bp	256,299 bp
IS6 family transposase IS26	257,701 bp	258,405 bp
ISL3 family transposase ISStma11	265,887 bp	266,321 bp
IS110 family transposase IS4321R	266,400 bp	267,404 bp
IS1 family transposase IS1R	267,755 bp	268,258 bp
IS30 family transposase ISAba125	274,661 bp	275,029 bp
IS1595 family transposase ISSsu9	282,302 bp	282,775 bp
pFAHZZU6693-tmexCD-toprJ
IS6 family transposase IS26	3,617 bp	4,321 bp
Tn3 family transposase TnAs2	4,372 bp	5,142 bp
IS110 family transposase IS4321R	5,221 bp	6,225 bp
IS481 family transposase ISAzs36	12,123 bp	13,091 bp
IS6 family transposase IS26	15,132 bp	15,836 bp
Tn3 family transposase ISPa38	18,313 bp	21,279 bp
IS110 family transposase IS4321R	21,358 bp	22,362 bp
IS5 family transposase IS881	43,929 bp	44,882 bp
IS3 family transposase IS103	73,586 bp	74,095 bp
IS3 family transposase ISKpn8	74,152 bp	74,961 bp
IS66 family transposase ISKpn24	80,356 bp	81,894 bp

## Sheet: Sheet2
# integron_finder 2.0.5
FAHZZU6693hy_results
ID_integron	ID_replicon	element	pos_beg	pos_end	strand	evalue	type_elt	annotation	model	type	default	distance_2attC	considered_topology
integron_01	2	2_296	248293	249252	-1	2.9e-24	protein	intI	intersection_tyr_intI	complete	Yes	NA	lin
integron_01	2	2_297	249284	250189	1	NA	protein	protein	NA	complete	Yes	NA	lin
integron_01	2	attc_001	250191	250250	1	1.8e-08	attC	attC	attc_4	complete	Yes	NA	lin
integron_01	2	2_298	250353	250700	1	NA	protein	protein	NA	complete	Yes	NA	lin
integron_02	2	2_335	280812	281159	-1	NA	protein	protein	NA	complete	Yes	NA	lin
integron_02	2	attc_001	281262	281321	-1	1.9e-07	attC	attC	attc_4	complete	Yes	NA	lin
integron_02	2	2_336	281276	282121	-1	NA	protein	protein	NA	complete	Yes	NA	lin
integron_02	2	2_337	282302	282775	-1	NA	protein	protein	NA	complete	Yes	NA	lin
integron_02	2	attc_002	282788	282901	-1	0.0004	attC	attC	attc_4	complete	Yes	1467	lin
integron_02	2	2_338	282908	283360	-1	NA	protein	protein	NA	complete	Yes	NA	lin
integron_02	2	attc_003	283391	283462	-1	3.9e-06	attC	attC	attc_4	complete	Yes	490	lin
integron_02	2	2_339	283457	284056	-1	NA	protein	protein	NA	complete	Yes	NA	lin
integron_02	2	2_340	284303	285316	1	3.0999999999999997e-24	protein	intI	intersection_tyr_intI	complete	Yes	NA	lin
